# Supplementary material for: An Exploratory Analysis of the Effect of Demographic Features on Sleeping Patterns and Academic Stress in Adolescents in China
Source: Int J Environ Res Public Health. 2022 Jun 8;19(12):7032. doi: 10.3390/ijerph19127032 (PMC9222687; doi:10.3390/ijerph19127032)
Supplement: Supplementary file 1 [file ijerph-19-07032-s001.zip]

Archive with 1 entries (1 files):
- ijerph-1729079-supplementary.pdf
